# Supplementary material for: Characterization and Functional Analysis of RhHsfA7, a Heat Stress Transcription Factor in Roses (Rosa hybrid ‘Samantha’)
Source: Plants (Basel). 2025 Apr 8;14(8):1155. doi: 10.3390/plants14081155 (PMC12030547; doi:10.3390/plants14081155)
Supplement: Supplementary file 1 [file plants-14-01155-s001.zip]

Archive with 1 entries (1 files):
- plants-3575027-supplementary.pdf
